# Supplementary material for: IGFBP1hiWNT3Alo Subtype in Esophageal Cancer Predicts Response and Prolonged Survival with PD-(L)1 Inhibitor
Source: Biology (Basel). 2022 Oct 27;11(11):1575. doi: 10.3390/biology11111575 (PMC9687176; doi:10.3390/biology11111575)
Supplement: Supplementary file 1 [file biology-11-01575-s001.zip]

Archive with 6 entries (6 files):
- Figure S1. Immunoregulatory gene expression profile.pdf
- Table S1. Upregulated genes in the Cluster 3 subtype.pdf
- Table S2. Downregulated genes in the Cluster 3 subtype.pdf
- Table S3. Correlation analysis of significantly upregulated as well as downregulated genes.pdf
- Table S4. Comparison of clinical characteristics in the BJCH cohort.pdf
- Table S5. Multifactorial Cox regression analysis in the BJCH cohort.pdf
